# Supplementary material for: Droplet Digital PCR Improves Detection of BRCA1/2 Copy Number Variants in Advanced Prostate Cancer
Source: Int J Mol Sci. 2025 Jul 18;26(14):6904. doi: 10.3390/ijms26146904 (PMC12295428; doi:10.3390/ijms26146904)
Supplement: Supplementary file 1 [file ijms-26-06904-s001.zip]

Archive with 1 entries (1 files):
- ijms-3728841-supplementary.pdf
